# Supplementary material for: Prussian Blue and Carbon-Dot Hybrids for Enhanced Electrochromic Performance
Source: Materials (Basel). 2021 Jun 9;14(12):3166. doi: 10.3390/ma14123166 (PMC8227488; doi:10.3390/ma14123166)
Supplement: Supplementary file 1 [file materials-14-03166-s001.zip]

Archive with 1 entries (1 files):
- materials-1222492-supplementary.pdf
